# Supplementary material for: Exploring the Molecular and Genomic Landscape of the Dark Agouti Rat Mammary Adenocarcinoma: Preliminary Insights for Triple-Negative Breast Cancer Modeling
Source: J Mammary Gland Biol Neoplasia. 2026 Apr 10;31(1):15. doi: 10.1007/s10911-026-09606-x (PMC13156104; doi:10.1007/s10911-026-09606-x)
Supplement: Supplementary file 1 — Supplementary Material 1. [file 10911_2026_9606_MOESM1_ESM.xlsx]

## Sheet: SNV_counts
SAMPLE ID	MTX exposure	VAF_status	downstream_gene_variant	intron_variant	non_coding_transcript_exon_variant	upstream_gene_variant	SNV_total
45ART	MTX+	HighVAF	0	107	0	0	107
45ART	MTX+	LowVAF	1	129	1	1	132
51DRT	MTX+	HighVAF	0	98	1	0	99
51DRT	MTX+	LowVAF	1	111	0	1	113
52DRT	MTX+	HighVAF	0	96	0	0	96
52DRT	MTX+	LowVAF	1	112	1	1	115
38ART	MTX+	HighVAF	0	95	0	0	95
38ART	MTX+	LowVAF	1	135	1	1	138
PP2LT	MTX-	HighVAF	0	104	0	0	104
PP2LT	MTX-	LowVAF	1	115	1	1	118
Passage_rat_3	MTX-	HighVAF	0	79	0	0	79
Passage_rat_3	MTX-	LowVAF	1	93	1	1	96

## Sheet: SV_counts
SAMPLE	HighVAF_status	BND	DEL	DUP	INS	SV_total
45ART	HighVAF	12	38	20	11	81
45ART	LowVAF	7	8	13	0	28
51DRT	HighVAF	14	50	53	10	127
51DRT	LowVAF	7	14	14	0	35
52DRT	HighVAF	12	38	33	14	97
52DRT	LowVAF	8	13	14	0	35
MINUS_38ART	HighVAF	9	49	49	11	118
MINUS_38ART	LowVAF	8	18	27	0	53
PP2LT	HighVAF	9	35	27	11	82
PP2LT	LowVAF	4	10	17	0	31
Passage_rat_3	HighVAF	13	45	51	13	122
Passage_rat_3	LowVAF	7	18	15	0	40

## Sheet: SNV_summary
SAMPLE	SNV_total	intron_variant	downstream_gene_variant	non_coding_transcript_exon_variant	upstream_gene_variant	SNV_highVAF_fraction
45ART	239	236	1	1	1	0.447699
51DRT	212	209	1	1	1	0.466981
52DRT	211	208	1	1	1	0.454976
MINUS_38ART	233	230	1	1	1	0.407725
PP2LT	222	219	1	1	1	0.468468
Passage_rat_3	175	172	1	1	1	0.451429

## Sheet: SV_summary
SAMPLE	SV_total	BND	DEL	DUP	INS	SV_highVAF_fraction
45ART	109	19	46	33	11	0.743119
51DRT	162	21	64	67	10	0.783951
52DRT	132	20	51	47	14	0.734848
MINUS_38ART	171	17	67	76	11	0.690058
PP2LT	113	13	45	44	11	0.725664
Passage_rat_3	162	20	63	66	13	0.753086
